# Supplementary material for: Improvement of Cognitive Function by Fermented Panax ginseng C.A. Meyer Berries Extracts in an AF64A-Induced Memory Deficit Model
Source: Nutrients. 2023 Jul 30;15(15):3389. doi: 10.3390/nu15153389 (PMC10421307; doi:10.3390/nu15153389)
Supplement: Supplementary file 1 [file nutrients-15-03389-s001.zip]

Archive with 1 entries (1 files):
- nutrients-2435607-supplementary.pdf
